# Supplementary material for: Quality Attributes and Storage of Tomato Fruits as Affected by an Eco-Friendly, Essential Oil-Based Product
Source: Plants (Basel). 2021 Jun 1;10(6):1125. doi: 10.3390/plants10061125 (PMC8228351; doi:10.3390/plants10061125)
Supplement: Supplementary file 1 [file plants-10-01125-s001.zip]

Archive with 1 entries (1 files):
- plants-1238674-supplementary.pdf
